# Supplementary material for: Examination of two different proteasome inhibitors in reactivating mutant human cystathionine β-synthase in mice
Source: PLoS One. 2023 Jun 15;18(6):e0286550. doi: 10.1371/journal.pone.0286550 (PMC10270616; doi:10.1371/journal.pone.0286550)
Supplement: S1 File — (XLSX) [file pone.0286550.s001.xlsx]

## Sheet: Figure1data
Figure	Mouse#	Genotype	Sex	Age(months)	Treatment (all on zinc water)	tHcy	CBS Activity	Western position
					(all on zinc water)
Figure 1	1303	S466L+ -/-	F	2.86667	Carfilzomib Pump (24h)	10	1159
Figure 1	1450	S466L+ -/-	F	5.46667	Carfilzomib Pump (24h)	BD	904	lane10
Figure 1	1441	S466L+ -/-	F	5.46667	Carfilzomib Pump (24h)	16	245	lane9
Figure 1	1440	S466L+ -/-	F	5.46667	Carfilzomib Pump (24h)	62	117	lane8
Figure 1	1284	S466L+ -/-	F	6.03333	Carfilzomib Pump (24h)	107	136
Figure 1	1306	S466L+ -/-	F	6.03333	Carfilzomib Pump (24h)	4	1714
Figure 1	1324	S466L+ -/-	F	12.1	Carfilzomib Pump (24h)	BD	385	lane6
Figure 1	1251	S466L+ -/-	F	21.0333	Carfilzomib Pump (24h)	30	0.3
Figure 1	1211	S466L+ -/-	F	24.8	Carfilzomib Pump (24h)	109	103	lane7
Figure 1	1377	S466L+ -/-	F	9.26667	Carfilzomib RO (Post 24h)	BD	2276	lane3
Figure 1	1265	S466L+ -/-	F	20.2667	Carfilzomib RO (Post 24h)	BD	945	lane2
Figure 1	1250	S466L+ -/-	F	21.0333	Carfilzomib RO (Post 24h)	39	140	lane1
Figure 1	1431	S466L+ -/-	F	5.6	Carfilzomib RO (Post 6h)	52	161	lane4
Figure 1	1378	S466L+ -/-	F	9.23333	Carfilzomib RO (Post 6h)	142	225	lane5
Figure 1	1296	S466L+ -/-	F	5.4	Saline Pump	nd	200
Figure 1	1426	S466L+ -/-	F	5.73333	Saline RO	203	45	lane 11
Figure 1	1194	S466L+ -/-	F	3.1	Untreated	47	nd
Figure 1	1196	S466L+ -/-	F	3.1	Untreated	118	nd
Figure 1	1054	S466L+ -/-	F	3.46667	Untreated	184	90
Figure 1	1438	S466L+ -/-	F	5.46667	Untreated	82	90
Figure 1	1419	S466L+ -/-	F	6.83333	Untreated	76	86
Figure 1	926	S466L+ -/-	F	6.93333	Untreated	152	12
Figure 1	1411	S466L+ -/-	F	7.5	Untreated	103	52
Figure 1	910	S466L+ -/-	F	9.9	Untreated	156	8
Figure 1	1321	S466L+ -/-	F	12.1	Untreated	128	38
Figure 1	1209	S466L+ -/-	F	24.8	Untreated	130	73

## Sheet: Figure7
Figure 7	Mouse#	Genotype	Sex	Age	Treament	tHcy	CBS activity
Figure 7	1296	S466L+ -/-	F	5.4	Saline Pump	nd	200
Figure 7	1426	S466L+ -/-	F	5.73333	Saline RO	203	45
Figure 7	1194	S466L+ -/-	F	3.1	Untreated	47	nd
Figure 7	1196	S466L+ -/-	F	3.1	Untreated	118	nd
Figure 7	1054	S466L+ -/-	F	3.46667	Untreated	184	90
Figure 7	1438	S466L+ -/-	F	5.46667	Untreated	82	90
Figure 7	1419	S466L+ -/-	F	6.83333	Untreated	76	86
Figure 7	926	S466L+ -/-	F	6.93333	Untreated	152	12
Figure 7	1411	S466L+ -/-	F	7.5	Untreated	103	52
Figure 7	910	S466L+ -/-	F	9.9	Untreated	156	8
Figure 7	1321	S466L+ -/-	F	12.1	Untreated	128	38
Figure 7	1209	S466L+ -/-	F	24.8	Untreated	130	73
Figure 7	1134	S466L+ -/-	F	5.6	Carf(pump)	108.24	6.02381
Figure 7	1135	S466L+ -/-	F	5.6	Carf(pump)	112.75	47.0905
Figure 7	1145	S466L+ -/-	F	3	Carf(pump)	136.583	21.2667
Figure 7	1149	S466L+ -/-	F	3	Carf(pump)	88.22	46.4619
Figure 7	1150	S466L+ -/-	F	3	Carf(pump)	139.37	31.8476

## Sheet: Figure 6
Figure	Mouse	Genotype	Sex	Age	Treatment		CBS Activity	Hcy t=0	Hcy t=14
6b	2447	I278T+ -/-	F	3.2	Zn+Velcade		37	305	203
6b	2384	I278T+ -/-	F	7.36667	Zn+Velcade		35	418	254
6b	2378	I278T+ -/-	F	7.6	Zn+Velcade		43	393	218
6b, 6d	2435	I278T+ -/-	F	3.66667	Zn+Velcade		42	465	241
6b, 6d	2393	I278T+ -/-	F	6.83333	Zn+Velcade		17	403	235
6b, 6d	2407	I278T+ -/-	F	17.7	Zn+Velcade		28	385	330
6b	2424	I278T+ -/-	F	4.86667	Zn+Velcade+Bimoclomol		36	312	219
6b	2385	I278T+ -/-	F	7.36667	Zn+Velcade+Bimoclomol		38	373	262
6b	2376	I278T+ -/-	F	7.6	Zn+Velcade+Bimoclomol		50	318	190
6b, 6d	2406	I278T+ -/-	F	5.5	Zn+Velcade+Bimoclomol		25	410	260
6b, 6d	2416	I278T+ -/-	F	5.73333	Zn+Velcade+Bimoclomol		27	437	231
6b, 6d	2394	I278T+ -/-	F	6.83333	Zn+Velcade+Bimoclomol		21	263	216
6c	1021	hCBS -/-	F	7.4	zinc only		1332
6c	1149	hCBS -/-	F	2.5	zinc only		2799
6c,6d	1148	hCBS -/-	F	2.5	zinc only		2311
6c,6d	1127	hCBS -/-	F	4.3	zinc only		2700
6c,6d	1079	hCBS -/-	F	4.66667	zinc only		3292
6c	2352	I278T+ -/-	F	9	zinc only		81
6c	2284	I278T+ -/-	F	12.2	zinc only		35
6c	1070	I278T+ -/-	F	unk	zinc only		103
6c	1271	I278T+ -/-	F	unk	zinc only		27
6c	1351	I278T+ -/-	F	unk	zinc only		88
6c	2142	I278T+ -/-	F	4.96667	Untreated		37
6d	2444	I278T+ -/-	F	3.2	bimo water		53
6d	2436	I278T+ -/-	F	3.66667	bimo water		33

## Sheet: Figure 5E data
Experiment	Mouse#	Gender	Genotype	Treatment	Age (m)	WBC #/nl	LYM #/nl	MON #/nl	NEU #/nl	RBC #/PL
Solo 1	1999	F	I278T+ -/-	Zn+Velcade	16.23	6.39	4.68	0.83	0.88	9
Solo 1	2001	F	I278T+ -/-	Zn+Velcade	16.23	2.35	1.74	0.3	0.31	8.2
Solo 1	2070	F	I278T+ -/-	Zn+Velcade	9.57	7.97	5.71	0.22	2.04	9.53
Solo 1	2060	F	I278T+ -/-	Zn+Velcade	9.87	5.43	3.47	0.11	1.85	9.52
Solo 1	2061	F	I278T+ -/-	Zn+Velcade	9.87	10.95	8.64	0.47	1.84	10.81
Solo 1	2135	F	I278T+ -/-	Zn+Velcade	5.07	10.97	7.85	0.69	2.43	7.48
Solo 1	2137	F	I278T+ -/-	Zn+Velcade	5.07	6.94	5.84	0.59	0.51	9.76
Solo 1	2258	F	I278T+ -/-	Zn+Velcade	4.13	7.14	6.13	0.51	0.5	9.3
Solo 1	2009	M	I278T+ -/-	Zn only	16.07	9.52	6.41	0.23	2.88	8.29
Solo 1	1976	M	I278T+ -/-	Zn only	17.07	16.33	13.38	0.75	2.2	10.62
Solo 1	2064	M	I278T+ -/-	Zn only	9.87	8.67	5.99	0.14	2.54	8.97
Solo 1	2080	M	I278T+ -/-	Zn only	9	14.26	10.62	0.11	3.53	10.15
Solo 1	2142	F	I278T+ -/-	Zn only	4.97	12.77	11.29	0.23	1.25	9.63
Solo 1	2139	M	I278T+ -/-	Zn only	5.07	12.46	9.79	0.07	2.61	10.37
Solo 1	2261	M	I278T+ -/-	Zn only	4.13	15.43	13.28	0.19	1.96	10.18
Solo 1	2300	F	I278T+ -/-	Zn only	2.23	8.99	8.19	0.15	0.65	9.32

## Sheet: Figure 5B,C,D data
Figure							CBS Actvity d32	tHcy d0	tHcy d11	tHcy d18	tHcy d25	tHcy d32		Wt d0	Wt d1	Wt d4	Wt d8	Wt d11	Wt d14	Wt d16	Wt d18	Wt d22	Wt d25	Wt d28	Wt d30	Wt d32
5B, 5C,5D, 5E	2258	I278T+ -/-	F	3.1	SubQ Bort		25	389	389	292	327	235		20.5	20.1	20.1	17.1	17.6	18.9	19.9	20.1	19.8	18.8	18.6	18.8	16.16
5B, 5C,5D, 5E	2135	I278T+ -/-	F	4	SubQ Bort		49	246	216	183	199	32		21.9	21.9	18.6	21.2	21.3	20.8	21.5	21.6	21.3	19.4	18.8	16.4	14.19
5B, 5C,5D, 5E	2137	I278T+ -/-	F	4	SubQ Bort		34	387	287	270	217	169		21.9	21.3	21.8	22.1	21.9	21.7	21.9	18	19.7	20.5	21.2	23	19.79
5B, 5C,5D, 5E	2070	I278T+ -/-	F	8.5	SubQ Bort		44	390	323	244	206	202		24.4	23.6	24.1	25.3	25.5	25.2	26.5	25.3	26.7	26.2	26.5	27	23.55
5B, 5C,5D, 5E	2060	I278T+ -/-	F	8.8	SubQ Bort		14	388	308	345	203	178		20.7	20.2	21.6	21.6	22.5	21.7	21.9	21	22.3	21.3	21.2	22.5	19.24
5B, 5C,5D, 5E	2061	I278T+ -/-	F	8.8	SubQ Bort		25	278	238	197	201	167		17	17	17.1	17.3	17.4	17.6	18.1	17.4	17.2	17	17.4	17.2	13.99
5B, 5C,5D, 5E	1999	I278T+ -/-	F	15.2	SubQ Bort		64	337	306	330	219	271		20.5	21.1	21.5	21.1	21.4	20.8	21.6	21.8	22.1	22	21.5	22	19.15
5B, 5C,5D, 5E	2001	I278T+ -/-	F	15.2	SubQ Bort		420	362	324	294	277	261		17.1	17.2	17	17.5	17.9	18.6	18.7	18.6	18.7	19	18.5	18.7	17.02
5D	1048	I278T+ -/-	F	2	Saline SubQ		32
5D	309	hCBS -/-	F	3.33333	Untreated		1003
5D	993	I278T+ -/-	F	5.23333	Saline SubQ		18
5D	976	I278T+ -/-	F	5.23333	Saline SubQ		30
5D	1021	hCBS -/-	F	7.4	Saline SubQ		1220
5D	771	I278T+ -/-	F	10.1333	Pump Saline		11
5D	525	hCBS -/-	F	11.1667	Untreated		761
					(all mice on zince water)

## Sheet: Figure3and4data
Panel	Mouse #	Genotype	Sex	Age	Treatment	tHcy	CBS Activity	%proteasome
Fig2A,B, Fig4a	851	R266K+ -/-	M	3.6	Untreated	212	61	84
Fig2A,B, Fig4a	850	R266K+ -/-	F	3.6	Untreated	208	96	70
Fig2A,B, Fig4a	849	R266K+ -/-	F	3.6	Untreated	210	21.6	79
Fig2A,B, Fig4a	1103	R266K+ -/-	F	6.26667	Saline RO (UT)	248	13	61
Fig2A,B, Fig4a	917	R266K+ -/-	F	6.9	Bort Pump	5	1533	30
Fig2A,B, Fig4a	900	R266K+ -/-	F	7.1	Bort Pump	6	1449	30
Fig2A,B, Fig4a	866	R266K+ -/-	F	9.4	Bort Pump	8	2793	40
Fig2A,B, Fig4a	1102	R266K+ -/-	F	6.26667	Carfilzomib RO (Post 24h)	337	50	54
Fig2A,B, Fig4a	1092	R266K+ -/-	F	7.36667	Carfilzomib RO (Post 24h)	282	65	66
Fig2A,B, Fig4a	1091	R266K+ -/-	F	7.4	Carfilzomib RO (Post 24h)	250	364	35
Fig2A,B	303	R336C+ -/-	F	4.06667	Untreated	327	230	28.7
Fig2A,B	214	R336C+ -/-	F	5.6	Untreated	235	107	70.3
Fig2A,B	74	R336C+ -/-	F	3.8	Untreated	438	139	85.1
Fig2A,B	207	R336C+ -/-	F	7.2	Untreated	290	30	76.1
Fig2A,B	420	R336C+ -/-	F	4	Saline RO (UT)	269	758	90.5
Fig2A,B	462	R336C+ -/-	F	6.73333	Carfilzomib RO (Post 24h)	347	89	17
Fig2A,B	455	R336C+ -/-	F	7.53333	Carfilzomib RO (Post 24h)	225	638	29
Fig2A,B	477	R336C+ -/-	M	5.83333	Carfilzomib RO (Post 24h)	275	149	21.5
Fig2A,B	481	R336C+ -/-	F	5.53333	Carfilzomib RO (Post 24h)	nd	605	34.2
Fig2A,B	326	R336C+ -/-	F	4.06667	Bort Pump	101	940	7.9
Fig2A,B	325	R336C+ -/-	F	4.06667	Bort Pump	166	1349	26.5
Fig2A,B	320	R336C+ -/-	F	4.06667	Bort Pump	161	1538	33.7
Fig2A,B	281	R336C+ -/-	F	6	Bort Pump	395	1201	21.8
Fig2A,B	371	R336C+ -/-	F	4.3	Bort Pump	277.2	2076	12.6
Fig2A,B	406	R336C+ -/-	F	3.7	Bort Pump	214.3	1520	35.8
Fig2A,B	413	R336C+ -/-	F	3.7	Bort Pump	184.5	1584	39.9
Fig2A,B	418	R336C+ -/-	F	3.7	Bort Pump	106.2	1439	15.7
Fig2A,B	335	T191M+ -/-	F	2.3	Untreated	bd	245	80.6
Fig2A,B	333	T191M+ -/-	F	2.33333	Untreated	bd	294	68.7
Fig2A,B	330	T191M+ -/-	F	2.73333	Untreated	bd	218	107.5
Fig2A,B	322	T191M+ -/-	F	3.83333	Untreated	1.1	267	97.6
Fig2A,B	305	T191M+ -/-	F	4.96667	Untreated	3.4	253	41.4
Fig2A,B	274	T191M+ -/-	M	7.1	Untreated	bd	285	98.2
Fig2A,B	368	T191M+ -/-	F	13.1	Untreated	bd	226	71.7
Fig2A,B	415	T191M+ -/-	F	2.46667	Saline Pump	bd	229	114.1
Fig2A,B	399	T191M+ -/-	F	3.83333	Saline Pump	bd	261	67.7
Fig2A,B	358	T191M+ -/-	M	16.7	saline pump	1	221	86.4
Fig2A,B	289	T191M+ -/-	F		Bort Pump	1	223	12.2
Fig2A,B	271	T191M+ -/-	F	2.23333	Bort Pump	3.1	383.607	22.2
Fig2A,B	414	T191M+ -/-	F	2.46667	Bort Pump	8.4932	147.033	13.6
Fig2A,B	258	T191M+ -/-	F	2.83333	Bort Pump	9.8	422.547	15.6
Fig2A,B	398	T191M+ -/-	F	3.83333	Bort Pump	7.86463	82.225	12.8
Fig2A,B	235	T191M+ -/-	F	4.93333	Bort Pump	10.7	250	5.3
Fig2A,B	378	T191M+ -/-	F	8.46667	Bort Pump	4.45986	101.2	16.4
Fig2A,B	372	T191M+ -/-	M	2.56667	Carfilzomib RO (Post 24h)	3.1	243	3
Fig2A,B	364	T191M+ -/-	F	7.3	Carfilzomib RO (Post 24h)	1	332	27.5
Figure2 and 3	925	I278T+ -/-	F	3.36667	Bort Pump	55	627	48
Figure2 and 3	650	I278T+ -/-	F	4.6	Bort Pump	6	1160	41
Figure2 and 3	643	I278T+ -/-	F	4.66667	Bort Pump	nd	584	21
Figure2 and 3	900	I278T+ -/-	F	5.16667	Bort Pump	95	705	25
Figure2 and 3	789	I278T+ -/-	F	6.2	Bort Pump	26	513	32
Figure2 and 3	608	I278T+ -/-	F	7.9	Bort Pump	449	4	68
Figure2 and 3	704	I278T+ -/-	F	7.93333	Bort Pump	370	37	71
Figure2 and 3	484	I278T+ -/-	F	15.4	Bort Pump	nd	208	35
Figure2 and 3	3008	I278T+ -/-	F	3.4	Carfilzomib RO (Post 24h)	4	603	54
Figure2 and 3	3006	I278T+ -/-	F	3.4	Carfilzomib RO (Post 24h)	97	136	14
Figure2 and 3	2710	I278T+ -/-	F	7.7	Carfilzomib RO (Post 24h)	66	68	23
Figure2 and 3	2969	I278T+ -/-	F	7.8	Carfilzomib RO (Post 24h)	152	126	33
Figure2 and 3	2704	I278T+ -/-	F	9.53333	Carfilzomib RO (Post 24h)	58	44	15
Figure2 and 3	2629	I278T+ -/-	F	10.5667	Carfilzomib RO (Post 24h)	59	134	22
Figure2 and 3	771	I278T+ -/-	F	6.3	Saline Pump	325	21	49
Figure2 and 3	600	I278T+ -/-	F	8.63333	Saline Pump	364	28	70
Figure2 and 3	681	I278T+ -/-	F	8.9	Saline Pump	270	25	70
Figure2 and 3	489	I278T+ -/-	F	15.4	Saline Pump	374	27	90
Figure2 and 3	2962	I278T+ -/-	F	8.06667	Saline RO	441	107	97
Figure2 and 3	2705	I278T+ -/-	F	9.53333	Saline RO	326	31	nd
					(all mice on zinc water)

## Sheet: Figure2data
Fig2a	851	R266K+ -/-	F	3.6	Untreated	lane1
Fig2a	850	R266K+ -/-	F	3.6	Untreated	lane2
Fig2a	849	R266K+ -/-	F	3.6	Untreated	lane 3
Fig2a	866	R266K+ -/-	F	9.36667	Bort Pump	lane4
Fig2a	917	R266K+ -/-	F	7.1	Bort Pump	lane5
Fig2a	900	R266K+ -/-	F	6.9	Bort Pump	lane6
Fig2a	1092	R266K+ -/-	F	7.36667	Carfilzomib RO (Post 24h)	lane7
Fig2a	1091	R266K+ -/-	F	7.4	Carfilzomib RO (Post 24h)	lane8
Fig2a	1102	R266K+ -/-	F	6.26667	Carfilzomib RO (Post 24h)	lane9
Fig2b	326	R336C+ -/-	F	4.06667	Bort Pump	lane1
Fig2b	325	R336C+ -/-	F	4.06667	Bort Pump	lane2
Fig2b	320	R336C+ -/-	F	4.06667	Bort Pump	lane3
Fig2b	477	R336C+ -/-	M	5.83333	Carfilzomib RO (Post 24h)	lane4
Fig2b	481	R336C+ +/-	F	5.53333	Carfilzomib RO (Post 24h)	lane5
Fig2b	462	R336C+ -/-	F	6.73333	Carfilzomib RO (Post 24h)	lane6
Fig2b	455	R336C+ -/-	F	7.53333	Carfilzomib RO (Post 24h)	lane7
Fig2b	303	R336C+ -/-	F	4.06667	Untreated	lane8
Fig2b	214	R336C+ -/-	F	5.6	Untreated	lane9
Fig2b	1116	hCBS -/-	F	4.2	Untreated	lane10
Fig2b	C	hCBS -/-	F	8.7	Untreated	lane11
					(all on zinc water)
Figure2 and 3	360	T191M- -/-	F	7.9	Carfilzomib RO (Post 24h)	496	<3
Figure2 and 3	335	T191M+ -/-	F	2.3	Untreated	245	<3
Figure2 and 3	333	T191M+ -/-	F	2.33333	Untreated	294	<3
Figure2 and 3	415	T191M+ -/-	F	2.46667	Saline Pump	229	<3
Figure2 and 3	372	T191M+ -/-	M	2.56667	Carfilzomib RO (Post 24h)	243	3.1
Figure2 and 3	330	T191M+ -/-	F	2.73333	Untreated	218	<3
Figure2 and 3	322	T191M+ -/-	F	3.83333	Untreated	267	<3
Figure2 and 3	399	T191M+ -/-	F	3.83333	Saline Pump	261	<3
Figure2 and 3	305	T191M+ -/-	F	4.96667	Untreated	253	<4
Figure2 and 3	274	T191M+ -/-	M	7.1	Untreated	285	<3
Figure2 and 3	364	T191M+ -/-	F	7.3	Carfilzomib RO (Post 24h)	332	<3
Figure2 and 3	368	T191M+ -/-	F	13.1	Untreated	226	<3
Figure2 and 3	358	T191M+ -/-	M	16.7	saline pump	221	<3
Figure2 and 3	271	T191M+ +/-	F	2.23333	Bort Pump	383.607	3.1
Figure2 and 3	414	T191M+ +/-	F	2.46667	Bort Pump	147.033	8.4932
Figure2 and 3	258	T191M+ +/-	F	2.83333	Bort Pump	422.547	9.8
Figure2 and 3	398	T191M+ +/-	F	3.83333	Bort Pump	82.225	7.86463
Figure2 and 3	235	T191M+ +/-	F	4.93333	Bort Pump	250	10.7
Figure2 and 3	378	T191M+ +/-	F	8.46667	Bort Pump	101.2	4.45986
Figure2 and 3	341	T191M+ +/-	F	11.0333	Carfilzomib RO (Post 24h)	5	588
Figure2 and 3	359	T191M+ +/-	F	16.1	Saline Pump	6.1	735
Figure2 and 3	289	T191M+ +/-	F	2.06667	Bort Pump	223.007	<3
Figure2 and 3	925	I278T+ -/-	F	3.36667	Bort Pump	55	627
Figure2 and 3	650	I278T+ -/-	F	4.6	Bort Pump	6	1160
Figure2 and 3	643	I278T+ -/-	F	4.66667	Bort Pump	nd	584
Figure2 and 3	900	I278T+ -/-	F	5.16667	Bort Pump	95	705
Figure2 and 3	789	I278T+ -/-	F	6.2	Bort Pump	26	513
Figure2 and 3	608	I278T+ -/-	F	7.9	Bort Pump	449	4
Figure2 and 3	704	I278T+ -/-	F	7.93333	Bort Pump	370	37
Figure2 and 3	484	I278T+ -/-	F	15.4	Bort Pump	nd	208
Figure2 and 3	3008	I278T+ -/-	F	3.4	Carfilzomib RO (Post 24h)	4	603
Figure2 and 3	3006	I278T+ -/-	F	3.4	Carfilzomib RO (Post 24h)	97	136
Figure2 and 3	2710	I278T+ -/-	F	7.7	Carfilzomib RO (Post 24h)	66	68
Figure2 and 3	2969	I278T+ -/-	F	7.8	Carfilzomib RO (Post 24h)	152	126
Figure2 and 3	2704	I278T+ -/-	F	9.53333	Carfilzomib RO (Post 24h)	58	44
Figure2 and 3	2629	I278T+ -/-	F	10.5667	Carfilzomib RO (Post 24h)	59	134
Figure2 and 3	771	I278T+ -/-	F	6.3	Saline Pump	325	21
Figure2 and 3	600	I278T+ -/-	F	8.63333	Saline Pump	364	28
Figure2 and 3	681	I278T+ -/-	F	8.9	Saline Pump	270	25
Figure2 and 3	489	I278T+ -/-	F	15.4	Saline Pump	374	27
Figure2 and 3	2962	I278T+ -/-	F	8.06667	Saline RO	441	107
Figure2 and 3	2705	I278T+ -/-	F	9.53333	Saline RO	326	31
Figure2 and 3	1103	R266K+ -/-	F	6.26667	Saline RO	248	13

## Sheet: All mice used
Mouse#	Genotype	Sex	Age(months)	Treatment (all on zinc water)
74	R336C+ -/-	F	3.8	Untreated
207	R336C+ -/-	F	7.2	Untreated
214	R336C+ -/-	F	5.6	Untreated
235	T191M+ -/-	F	4.93333	Bort Pump
258	T191M+ -/-	F	2.83333	Bort Pump
271	T191M+ -/-	F	2.23333	Bort Pump
274	T191M+ -/-	M	7.1	Untreated
281	R336C+ -/-	F	6	Bort Pump
289	T191M+ -/-	F	unk	Bort Pump
303	R336C+ -/-	F	4.06667	Untreated
305	T191M+ -/-	F	4.96667	Untreated
309	hCBS -/-	F	3.33333	Untreated
320	R336C+ -/-	F	4.06667	Bort Pump
322	T191M+ -/-	F	3.83333	Untreated
325	R336C+ -/-	F	4.06667	Bort Pump
326	R336C+ -/-	F	4.06667	Bort Pump
330	T191M+ -/-	F	2.73333	Untreated
333	T191M+ -/-	F	2.33333	Untreated
335	T191M+ -/-	F	2.3	Untreated
358	T191M+ -/-	M	16.7	saline pump
364	T191M+ -/-	F	7.3	Carfilzomib RO (Post 24h)
368	T191M+ -/-	F	13.1	Untreated
371	R336C+ -/-	F	4.3	Bort Pump
372	T191M+ -/-	M	2.56667	Carfilzomib RO (Post 24h)
378	T191M+ -/-	F	8.46667	Bort Pump
398	T191M+ -/-	F	3.83333	Bort Pump
399	T191M+ -/-	F	3.83333	Saline Pump
406	R336C+ -/-	F	3.7	Bort Pump
413	R336C+ -/-	F	3.7	Bort Pump
414	T191M+ -/-	F	2.46667	Bort Pump
415	T191M+ -/-	F	2.46667	Saline Pump
418	R336C+ -/-	F	3.7	Bort Pump
420	R336C+ -/-	F	4	Saline RO (UT)
455	R336C+ -/-	F	7.53333	Carfilzomib RO (Post 24h)
462	R336C+ -/-	F	6.73333	Carfilzomib RO (Post 24h)
477	R336C+ -/-	M	5.83333	Carfilzomib RO (Post 24h)
481	R336C+ +/-	F	5.53333	Carfilzomib RO (Post 24h)
484	I278T+ -/-	F	15.4	Bort Pump
489	I278T+ -/-	F	15.4	Saline Pump
525	hCBS -/-	F	11.1667	Untreated
600	I278T+ -/-	F	8.63333	Saline Pump
608	I278T+ -/-	F	7.9	Bort Pump
643	I278T+ -/-	F	4.66667	Bort Pump
650	I278T+ -/-	F	4.6	Bort Pump
681	I278T+ -/-	F	8.9	Saline Pump
704	I278T+ -/-	F	7.93333	Bort Pump
771	I278T+ -/-	F	6.3	Saline Pump
789	I278T+ -/-	F	6.2	Bort Pump
849	R266K+ -/-	F	3.6	Untreated
850	R266K+ -/-	F	3.6	Untreated
851	R266K+ -/-	F	3.6	Untreated
866	R266K+ -/-	F	9.36667	Bort Pump
900	R266K+ -/-	F	6.9	Bort Pump
900	I278T+ -/-	F	5.16667	Bort Pump
910	S466L+ -/-	F	9.9	Untreated
917	R266K+ -/-	F	7.1	Bort Pump
925	I278T+ -/-	F	3.36667	Bort Pump
926	S466L+ -/-	F	6.93333	Untreated
976	I278T+ -/-	F	5.23333	CMC gavage
993	I278T+ -/-	F	5.23333	CMC gavage
1021	hCBS -/-	F	7.4	Saline SubQ
1048	I278T+ -/-	F	2	CMC gavage
1054	S466L+ -/-	F	3.46667	Untreated
1070	I278T+ -/-	F	unk	zinc only
1079	hCBS -/-	F	4.66667	zinc only
1091	R266K+ -/-	F	7.4	Carfilzomib RO (Post 24h)
1092	R266K+ -/-	F	7.36667	Carfilzomib RO (Post 24h)
1102	R266K+ -/-	F	6.26667	Carfilzomib RO (Post 24h)
1103	R266K+ -/-	F	6.26667	Saline RO (UT)
1116	hCBS -/-	F	4.2	Untreated
1127	hCBS -/-	F	4.3	zinc only
1148	hCBS -/-	F	2.5	zinc only
1149	hCBS -/-	F	2.5	zinc only
1194	S466L+ -/-	F	3.1	Untreated
1196	S466L+ -/-	F	3.1	Untreated
1209	S466L+ -/-	F	24.8	Untreated
1211	S466L+ -/-	F	24.8	Carfilzomib Pump (24h)
1250	S466L+ -/-	F	21.0333	Carfilzomib RO (Post 24h)
1251	S466L+ -/-	F	21.0333	Carfilzomib Pump (24h)
1265	S466L+ -/-	F	20.2667	Carfilzomib RO (Post 24h)
1271	I278T+ -/-	F	unk	zinc only
1284	S466L+ -/-	F	6.03333	Carfilzomib Pump (24h)
1296	S466L+ -/-	F	5.4	Saline Pump
1303	S466L+ -/-	F	2.86667	Carfilzomib Pump (24h)
1306	S466L+ -/-	F	6.03333	Carfilzomib Pump (24h)
1321	S466L+ -/-	F	12.1	Untreated
1324	S466L+ -/-	F	12.1	Carfilzomib Pump (24h)
1351	I278T+ -/-	F	unk	zinc only
1377	S466L+ -/-	F	9.26667	Carfilzomib RO (Post 24h)
1378	S466L+ -/-	F	9.23333	Carfilzomib RO (Post 6h)
1411	S466L+ -/-	F	7.5	Untreated
1419	S466L+ -/-	F	6.83333	Untreated
1426	S466L+ -/-	F	5.73333	Saline RO
1431	S466L+ -/-	F	5.6	Carfilzomib RO (Post 6h)
1438	S466L+ -/-	F	5.46667	Untreated
1440	S466L+ -/-	F	5.46667	Carfilzomib Pump (24h)
1441	S466L+ -/-	F	5.46667	Carfilzomib Pump (24h)
1450	S466L+ -/-	F	5.46667	Carfilzomib Pump (24h)
1976	I278T+ -/-	M	17.07	Zn only
1999	I278T+ -/-	F	15.2	SubQ Bort
2001	I278T+ -/-	F	15.2	SubQ Bort
2009	I278T+ -/-	M	16.07	Zn only
2060	I278T+ -/-	F	8.8	SubQ Bort
2061	I278T+ -/-	F	8.8	SubQ Bort
2064	I278T+ -/-	M	9.87	Zn only
2070	I278T+ -/-	F	8.5	SubQ Bort
2080	I278T+ -/-	M	9	Zn only
2135	I278T+ -/-	F	4	SubQ Bort
2137	I278T+ -/-	F	4	SubQ Bort
2139	I278T+ -/-	M	5.07	Zn only
2142	I278T+ -/-	F	4.97	Zn only
2258	I278T+ -/-	F	3.1	SubQ Bort
2258	I278T+ -/-	F	4.13	Zn+Velcade
2261	I278T+ -/-	M	4.13	Zn only
2284	I278T+ -/-	F	12.2	zinc only
2300	I278T+ -/-	F	2.23	Zn only
2352	I278T+ -/-	F	9	zinc only
2376	I278T+ -/-	F	7.6	Zn+Velcade+Bimoclomol
2378	I278T+ -/-	F	7.6	Zn+Velcade
2384	I278T+ -/-	F	7.36667	Zn+Velcade
2385	I278T+ -/-	F	7.36667	Zn+Velcade+Bimoclomol
2393	I278T+ -/-	F	6.83333	Zn+Velcade
2394	I278T+ -/-	F	6.83333	Zn+Velcade+Bimoclomol
2406	I278T+ -/-	F	5.5	Zn+Velcade+Bimoclomol
2407	I278T+ -/-	F	17.7	Zn+Velcade
2416	I278T+ -/-	F	5.73333	Zn+Velcade+Bimoclomol
2424	I278T+ -/-	F	4.86667	Zn+Velcade+Bimoclomol
2435	I278T+ -/-	F	3.66667	Zn+Velcade
2436	I278T+ -/-	F	3.66667	bimo water
2444	I278T+ -/-	F	3.2	bimo water
2447	I278T+ -/-	F	3.2	Zn+Velcade
2629	I278T+ -/-	F	10.5667	Carfilzomib RO (Post 24h)
2704	I278T+ -/-	F	9.53333	Carfilzomib RO (Post 24h)
2705	I278T+ -/-	F	9.53333	Saline RO
2710	I278T+ -/-	F	7.7	Carfilzomib RO (Post 24h)
2962	I278T+ -/-	F	8.06667	Saline RO
2969	I278T+ -/-	F	7.8	Carfilzomib RO (Post 24h)
3006	I278T+ -/-	F	3.4	Carfilzomib RO (Post 24h)
3008	I278T+ -/-	F	3.4	Carfilzomib RO (Post 24h)
C	hCBS -/-	F	8.7	Untreated
1134	S466L+ -/-	F	5.6	Carf(pump)
1135	S466L+ -/-	F	5.6	Carf(pump)
1145	S466L+ -/-	F	3	Carf(pump)
1149	S466L+ -/-	F	3	Carf(pump)
1150	S466L+ -/-	F	3	Carf(pump)
		Median	5.6
		Max	24.8
		Min	2
